# Supplementary material for: SOD3 suppresses early cellular immune responses to parasite infection
Source: Nat Commun. 2024 Jun 8;15:4913. doi: 10.1038/s41467-024-49348-0 (PMC11162418; doi:10.1038/s41467-024-49348-0)
Supplement: Supplementary file 4 — Source data [file 41467_2024_49348_MOESM4_ESM.xlsx]

## Sheet: Figure 1b
Days after infection
0	3022	3345	3394
1	4042	3690	3539	4039	3785
3	3951	3429	3988	3671	3793
5	4490	3548	3677	3798	4776
7	3673	3178	3214	3292	4005
9	3659	4387	4463	4335	4240

## Sheet: Figure 1c
Healthy	Patientes
182.911	141.663
195.372	322.438
253.567	219.354
147.44	355.944
138.281	211.056
207.81	280.738
195.87	208.543
271.284	369.454
291.435	314.171
296.297	154.541
36.4378	346.139
133.746	284.276
155.356	198.165
13.1208	368.606
140.655	429.423
3.2714	144.175
11.4584	195.81
41.2428	344.83
17.0329	268.628
11.1822	350.233
42.1524	342.095
53.2706	247.526
67.0673	246.971
7.06646	276.335
148.553	27.747
87.3495	36.21
64.1309	31.2153
1.39031	25.0831
99.4286	27.06
0.320254	32.79
19.2897	21.045
71.0241	37.35
68.052	10.56
30.72	60.45
45.39	36.45
37.83	37.83
41.25	20.85
55.8	55.89
47.31	34.74
44.94	41.82
56.4	45.729
	47.55
	40.59
	21.18

## Sheet: Figure 1d
Days after infection	Littermates WT	SOD3-/-
6	1
6	1
6	1
6	1
6	1
7	1
7	1
7	1
7	1
7	1
7	1
8	1
8	1
8	1
8	1
9	1
9	1
9	1
9	1
9	1
8		1
8		1
9		1
9		1
9		1
10		1
12		1
14		1
14		1
14		1
14		1
14		0
14		0
14		0
14		0
14		0
14		0
14		0
14		0
14		0
Note: “0” represents mice were euthanized at established humane endpoints and“1” represents dead of mouse

## Sheet: Figure 1e
Days after infection	Littermates WT	SOD3-/-
10	1
10	1
10	1
10	1
10	1
11	1
11	1
11	1
11	1
11	1
11		1
13		1
13		1
13		1
18		1
18		1
18		1
18		1
18		0
18		0
Note: “0” represents mice were euthanized at established humane endpoints and“1” represents dead of mouse

## Sheet: Figure 1f
Seven days after infection		Eight days after infection
WT	SOD3-/-	WT	SOD3-/-
16	5.5	87.5	70.5
15.5	6	84	37.5
16	4.5	66	49
8.5	13.25	71	68
3	15.5	95.5	13.5
14	2	72.5	72.5
19	15	108.5	38
15	2.5	79.5	70.5
20.5	10	81.5	63.5
18	16.5	96	52
10.5	6	93.5	86.5
1	6	98	73
12	4.5	88.5	35.5
16	13.5	74.5	74
11.5	9.5	86	58.5
16.5	8	80.5	87.5
19	10.5	75.5	72
15	9	56.5	60
6.5	9	59	67.5
5	12.5	62.5	73
10	11	42.5	75
11	5	61	76
17.5	8.5	60.5	78.5
22.5	12.5	73	86
13	10		66.5
14.5	15.5
14	10.5
	13.5
	16

## Sheet: Figure 1g
Days after infection	WT	SOD3-/-
7	1
7	1
7	1
7	1
7	1
7	1
7	1
7	1
7	1
7	1
7	1
7	1
7	1
7	1
7	1
7	1
7	1
8	1
8	1
8	1
8		1
8		1
8		1
8		1
8		1
8		0
8		0
8		0
8		0
8		0
8		0
8		0
8		0
8		0
8		0
8		0
8		0
8		0
8		0
8		0
Note: “0” represents mice were euthanized at established humane endpoints and“1” represents dead of mouse

## Sheet: Figure 2b
Days after infection	WT			SOD3-/-			SOD3o/e
4	3000000	2220000	4100000	2260000	2010000	2310000	6510000	5220000	6020000
5	30800000	30600000	32900000	29900000	25200000	21000000	41600000	37300000	29800000
6	26800000	24700000	45900000	10000000	18290000	26070000	40000000	68310000	28740000

## Sheet: Figure 2c
Days after infection	Littermates WT	SOD3-/-
10	1
10	1
10	1
10	1
10	1
10	1
10	1
10	1
10	1
10	1
10	1
10	1
10	1
10	1
10	1
10	1
11	1
11	1
11	1
11	1
11	1
11	1
11	1
11	1
11	1
11	1
11	1
11	1
12	1
12	1
11		1
11		1
11		1
11		1
11		1
12		1
12		1
12		1
13		1
13		1
13		1
13		1
15		1
15		1
15		1
17		1
17		1
18		1
18		0
18		0
18		0
18		0
18		0
18		0
18		0
18		0
18		0
18		0
18		0
18		0
Note: “0” represents mice were euthanized at established humane endpoints and“1” represents dead of mouse

## Sheet: Figure 2d
Days after infection	Littermates WT	SOD3o/e
7	1
7	1
7	1
7	1
7	1
7	1
7		1
7		1
7		1
7		1
7		1

## Sheet: Figure 2e
Days after infection	Littermates WT	rSOD3+SOD3-/-	SOD3-/-+ saline
10		1
10		1
10		1
11		1
11		1
9	1
10	1
11	1
11	1
12	1
12	1
15			1
15			1
15			1
16			1
17			1
19			1
Note: “1” represents dead of mouse

[truncated: 56 more sheets: Figure 3b, Figure 3d, Figure 3e, Figure 3f, Figure 3g, Figure 3h, Figure 3i, Figure 3j, Figure 3k, Figure 3l, Figure 3m, Figure 4a, Figure 4b, Figure 4c, Figure 4d, Figure 4e, Figure 4g, Figure 4h, Figure 4i, Figure 4j …]
